# Supplementary material for: Effects of Rice-Husk Silica Liquid in Streptozotocin-Induced Diabetic Mice
Source: Metabolites. 2022 Oct 12;12(10):964. doi: 10.3390/metabo12100964 (PMC9611213; doi:10.3390/metabo12100964)
Supplement: Supplementary file 1 [file metabolites-12-00964-s001.zip]

Archive with 1 entries (1 files):
- metabolites-1956148-supplementary.pdf
